# Supplementary material for: MG53 in Early Skeletal Muscle Stem Cell Activation: Implications for Aged Muscle Regeneration
Source: Cells. 2026 Mar 5;15(5):463. doi: 10.3390/cells15050463 (PMC12984147; doi:10.3390/cells15050463)
Supplement: Supplementary file 1 [file cells-15-00463-s001.zip]

Archive with 1 entries (1 files):
- cells-4141900-supplementary.pdf
